# Supplementary material for: Mathematical model of the Alzheimer’s disease biomarker cascade demonstrates statistical pitfall in identifying surrogates of cognitive reserve
Source: iScience. 2024 Oct 18;27(11):111188. doi: 10.1016/j.isci.2024.111188 (PMC11607535; doi:10.1016/j.isci.2024.111188)
Supplement: Data S2. This file contains the R code implementing the complete analysis, related to the STAR Methods section [file mmc2.zip]

Archive with 1 entries (1 files):
- S2.R
