# Supplementary material for: Mathematical model of the Alzheimer’s disease biomarker cascade demonstrates statistical pitfall in identifying surrogates of cognitive reserve
Source: iScience. 2024 Oct 18;27(11):111188. doi: 10.1016/j.isci.2024.111188 (PMC11607535; doi:10.1016/j.isci.2024.111188)
Supplement: Data S2. This file contains the R code implementing the complete analysis, related to the STAR Methods section [file mmc2.zip › S2.R]

library(ggplot2)
library(lme4)
library(cAIC4)
library(stringr)
library(ggpubr)
library(mnorm)
library(plot3D)
library(dde)

#################
#Define functions
#################

# Multiple plot function
multiplot <- function(..., plotlist=NULL, file, cols=1) {
  library(grid)
  plots <- c(list(...), plotlist)
  n_plots <- length(plots)
  
  layout <- matrix(seq(1, cols * ceiling(n_plots/cols)), ncol = cols, nrow = ceiling(n_plots/cols))
  
  if (n_plots==1) {
    print(plots[[1]])
    
  } else {

    grid.newpage()
    pushViewport(viewport(layout = grid.layout(nrow(layout), ncol(layout))))

    for (i in 1:n_plots) {
      # Get the i,j matrix positions of the regions that contain this subplot
      matchidx <- as.data.frame(which(layout == i, arr.ind = TRUE))
      
      print(plots[[i]], vp = viewport(layout.pos.row = matchidx$row,
                                      layout.pos.col = matchidx$col))
    }
  }
}

generate_formulae <- function(x_j, t){
  #Generates right hand side of formulae for statistics
  #x_j: vector(string)
  #t: time variable
  ####
  #return: vector(string)
  print("Generating model formulae for")
  print("x_j:")
  print(paste0(x_j, collapse=" "))
  print("t:")
  print(paste0(t, collapse=" "))
  if(length(t)>0){
    #Generate all possible interactions with time
    int_terms <- paste(rep(x_j, each=length(t)),t,sep="*")
    #Generate data table with formulae and indices
    indices <- data.frame(int_terms, rep(1:length(x_j),each=length(t)),rep(1:length(t),length(x_j)))
    names(indices) <- c("int_terms", "p","m")
  }
  #Generate formulae
  #np predictors
  formulae <- c("")
  #all combinations of predictors
  p_indices <- 1:length(x_j)
  #For all combinations of remaining terms with length j
  for(j in 1:length(p_indices)){
    combos_p <- combn(1:length(p_indices),j)
    for(p in 1:dim(combos_p)[2]){
      pred_str <- paste(x_j[p_indices[combos_p[,p]]],collapse="+")
      formulae <- append(formulae, pred_str)
    }
  }
  if(length(t>0)){
    #For all combinations of interaction terms of length i
    for(i in 1:(length(int_terms))){
      #columns are int_terms-indices of the combinations of interactions
      combos_int <- combn(1:length(int_terms),i)
      for(c in 1:dim(combos_int)[2]){
	#Each of these combinations can appear alone
        formulae <- append(formulae, paste(indices$int_terms[combos_int[,c]],collapse="+"))
	#The remaining terms that are not part of the interactions  
        p_indices <- (1:length(x_j))[-indices$p[combos_int[,c]]]
        #For all combinations of remaining terms of length j
        if(length(p_indices>0)){
          for(j in 1:length(p_indices)){
            combos_p <- combn(1:length(p_indices),j)
            for(p in 1:dim(combos_p)[2]){
              int_str <- paste(indices$int_terms[combos_int[,c]],collapse="+")
              rest_str <- paste(x_j[p_indices[combos_p[,p]]],collapse="+")
              formulae <- append(formulae, paste(int_str,rest_str,sep="+"))
            }
          }
        }
      }
    }
  }
  return(formulae)
}

select_best_model_caic <- function(data, x_i, x_j, t, covariates){
  #Determines the best model equation with respect to caic
  #data: data.frame
  #x_i: string - independent variable
  #x_j: vector(string) - predictors
  #t: string - time variable
  #covariates: string (x+y+z+(1|PTID) eg.)
  ####
  #return: string
  formulae <- generate_formulae(x_j, t)
  model_caic <- rep(0,length(formulae))
  print(paste0("Models to estimate: ", length(model_caic)))
  for (m in 1:length(formulae)){
    formula <- paste0(x_i, "~", formulae[m], "+", covariates)
    print(paste0("Estimating model ",m," of ",length(model_caic), ": ", formula))
    mod <- lmer(formula, data=data,REML = FALSE)
    model_caic[m] <- cAIC(mod)[[5]]
  }
  #find best model
  formula_final <- paste0(x_i, "~", formulae[which.min(model_caic)],"+",covariates)
  print("Best model:")
  print(formula_final)
  mod_final <- lmer(formula_final, data=data, REML = TRUE)
  return(mod_final)
}

convert_fixef_names <- function(fixef_names, dep_var, t, covariates){
  #fixef_naems: vector(string) output term names by the model estimator
  #dep_var: vector(string): names of the dependent variables
  #t: string variables that modulate the associations between variables
  #-----------------
  #generates a list with a vector(bool) that indicates, which effects
  #are to be kept as well as a vector(string) with the names of components
  #and their interaktion terms
  
  #remove intercept and covariates first
  prune <- !(fixef_names %in% c("(Intercept)",dep_var,str_split(covariates,pattern="\\+")[[1]]))
  fixef_pruned <- fixef_names[prune]
  
  int_terms <- str_detect(fixef_pruned,":")
  if(length(fixef_pruned[int_terms])>0){
    conv <- str_split(fixef_pruned[int_terms],":")
    out <- rep("", length(conv))
    for (c in 1:length(conv)){
      if(!(conv[[c]][1] %in% t)){
        out[c] <- paste0(conv[[c]][1],":",conv[[c]][2])
      }
      else{
        out[c] <- paste0(conv[[c]][2],":",conv[[c]][1])
      }
    }
    return(list(prune,c(fixef_pruned[!int_terms],out)))
  }
  else{
    return(list(prune,fixef_pruned))
  }
}

generate_triangular_matrix <- function(dataset, dep_var, t, covariates){
  #Estimates the constant coefficient matrix (A) and the inhomogenous part of the
  #ODE (c)
  # u(t) = Ax(t)+c
  #########
  #dataset: df
  #dep_var: dependent variables
  #!NB: this model is constrained in that the order determines possible
  #causality, where a variable can only be influenced by variable that follow it
  #t: independent variable (time) 
  #############
  #components of A, a_i,j = gamma_i,j, i.e. the effect x_j:time
  #components of c, c_i = alpha_i,j, i.e. the effect of time
  A_size <- length(dep_var)
  A <- matrix(0, A_size, A_size)
  rownames(A) <- dep_var
  colnames(A) <- dep_var
  C <- rep(0,length(dep_var))
  names(C) <- dep_var
  
  #A variable can only be predicted by those following it
  for (x in 1:(length(dep_var)-1)){
    mod <- select_best_model_caic(dataset, dep_var[x], dep_var[seq(x+1,length(dep_var))],t,covariates)
    prune_conv <- convert_fixef_names(names(fixef(mod)),dep_var[seq(x+1,length(dep_var))],t,covariates)
    fixef_mod <- fixef(mod)[prune_conv[[1]]]
    fixef_names_conv <- prune_conv[[2]]
    #inhomogenous part of the model 
    if(t %in% fixef_names_conv){
      C[dep_var[x]] <- fixef_mod[t]
    }
    #remove effect of time and the interaction part within the name
    fixef_names_conv <- prune_conv[[2]][names(fixef_mod)!=t]
    fixef_names_conv <- str_replace_all(fixef_names_conv, ":.*","")
    fixef_mod <- fixef_mod[names(fixef_mod)!=t]
    #modulation of the time effect (gamma_i,j)
    if(length(fixef_mod)>0){
      print(colnames(A))
      print(dep_var[x])
      print(fixef_names_conv)
      print(fixef_mod)
      A[dep_var[x], fixef_names_conv] <- fixef_mod
    }
  }
  #the last (first) variable can only be conceivably predicted by time (hopefully)
  mod <- select_best_model_caic(dataset, dep_var[length(dep_var)],t,c(),covariates)
  if(t %in% names(fixef(mod))){
    C[dep_var[length(dep_var)]] <- fixef(mod)[t]
  }
  return(list(A,C))
}

calc_triangular_matrix_exponential <- function(A, t){
  #For u_y(t) = Ax:
  #y(t) = e^(tA) * y(0)
  #e^(tA) = sum_k=0_inf(t^k/k!*A^k), A^0=I
  #The matrix A is nilpotent, if triangular.
  n <- dim(A)[1]
  mexp <- diag(rep(1,n))
  prod <- diag(rep(1,n))
  for (k in 1:(n-1)){
    prod <- prod %*% A
    mexp <- mexp + ((t^k/factorial(k))*prod)
  }
  return(mexp)
}

calc_inhom_integral <- function(A,t,C){
  #Integral_0,t(e^(-sA)*C*ds)
  #=Integral_0,t(Sum_k((-s)^k/factorial(k)*A^k*)*c)*ds
  #=(Sum_k((-t)^(k+1)/(factorial(k)*(k+1))*A^k*)*c) - 
  # (Sum_k((-0)^(k+1)/(factorial(k)*(k+1))*A^k*)*c)
  # remark:
 
  #We calculate (Sum_k((-t)^(k+1)/(factorial(k)*(k+1))*A^k*)*c)
  n <- dim(A)[1]
  #Für k=0:
  mexp <- t * diag(rep(1,n))
  prod <- diag(rep(1,n)) #Einheitsmatrix
  #Für k>0, wobei für k=n gilt A^k=0:
  for (k in 1:(n-1)){
    prod <- prod %*% A
    mexp <- mexp + ((((-1)^k*t^(k+1))/(factorial(k)*(k+1)))*prod)
  }
  mexp <- mexp %*% C
  return(mexp)
}

solve_inhom_const_coef_system <- function(A, x_0, t_, C){
  #solves the system for x_0 at t_
  #A <- constant coefficient matrix x_i ~ alpha*t + ...+ gamma * x_j * t,
  # a_i,j = gamma_i,j
  #x_0 <- initial conditions, matrix from the column vectors
  #t_ <- vector of time points
  #C <- alpha_i
  
  #return: 3D array with t, x_i, x_0
  n <- dim(A)[1]
  out <- array(0,c(length(t_),n,dim(x_0)[2]))
  
  #general solution of the inhomogenous system:
  #x(t)=e^(tA)*x_0 + e^(tA)*Integral_0,t(e^(-sA)*C*ds)

  #for all t_
  for(s in 1:length(t_)){
    #model terms that depend on t:
    #e^(tA)
    exp_tA <- calc_triangular_matrix_exponential(A,t_[s])
    #Integral_0,t(e^(-sA)*C*ds)
    int_inhom <- calc_inhom_integral(A,t_[s],C)
    #for all x_0
    for (z in 1:dim(x_0)[2]){
      out[s,,z] <- (exp_tA %*% x_0[,z]) + (exp_tA %*% int_inhom)
    }
  }
  dimnames(out) <- list(t_)
  return(out)
}

################
#Data processing
################

#Read in data
#data <- read.csv("ADNIMERGE_09032023.csv",header=TRUE,sep=",",quote="\"")
data <- read.csv("ADNIMERGE_17Jul2024.csv", header=TRUE, sep=",", quote="\"")
#Select variables
vars <- c("PTID","VISCODE","DX_bl","DX","PTGENDER","PTEDUCAT","AGE","AV45","TAU","Hippocampus","ICV", "ADAS13")
data <- data[,vars]
#Identify Diagnosis NA
data$DX[data$DX == ""] <- NA
#Cast TAU
data$TAU <- as.numeric(data$TAU)
#Reformat timepoint variable
data$time <- data$VISCODE
data$time <- str_replace_all(data$time,"m","")
data$time <- str_replace_all(data$time,"bl","0")
data$time[data$time=="y1"] <- NA
data$time <- as.numeric(data$time)
#Normalize Hippocampal volume
data$Hippocampus <- data$Hippocampus /data$ICV

################
#Data selection
################

#Only subjects with complete biomarker data time points are included
ss <- subset(data, !is.na(AV45) & !is.na(TAU) & !is.na(Hippocampus))
probs <- unique(ss$PTID)
#For each subject:
for (p in 1:length(probs)){
	#Number of complete biomarker data points
	ss <- subset(data, !is.na(AV45) & !is.na(TAU) & !is.na(Hippocampus) & PTID == probs[p])
	data$n_complete[data$PTID==probs[p]] <- nrow(ss)
	#Maximum AV45 during study assessments
	data[data$PTID==probs[p],"AV45_max"] <- max(ss$AV45)
 	#Mark first time point as "baseline"
	data[data$PTID==probs[p] & data$time == min(ss$time),"tmin"] <- 1
	#Diagnosis at "baseline"
	data[data$PTID==probs[p],"DX_at_tmin"] <- ss[ss$time == min(ss$time),"DX"]
}
#Include subjects that are amyloid positive at some point and have 2 or more complete biomarker data points available
data_abeta_pos <- subset(data, AV45_max >= 1.1 & n_complete > 1 )

#################
#Demographical data
#################

#Partition according to diagnosis at "baseline"
ss <- subset(data_abeta_pos, tmin==1)
ss_cn <- subset(data_abeta_pos, DX_at_tmin == "CN" & tmin ==1)
ss_mci <- subset(data_abeta_pos, DX_at_tmin == "MCI" & tmin ==1)
ss_ad <- subset(data_abeta_pos, DX_at_tmin == "Dementia" & tmin ==1)
#Set up demographical data table  
#N, Female, Age, Education, delta t
table_1 <- matrix(0,4,8)
table_1[1,1:6] <- c(nrow(ss_cn), length(ss_cn[ss_cn$PTGENDER=="Female",1]),mean(ss_cn$AGE,na.rm=T),sd(ss_cn$AGE,na.rm=T),mean(ss_cn$PTEDUCAT,na.rm=T),sd(ss_cn$PTEDUCAT,na.rm=T))
table_1[2,1:6] <- c(nrow(ss_mci), length(ss_mci[ss_mci$PTGENDER=="Female",1]),mean(ss_mci$AGE,na.rm=T),sd(ss_mci$AGE,na.rm=T),mean(ss_mci$PTEDUCAT,na.rm=T),sd(ss_mci$PTEDUCAT,na.rm=T))
table_1[3,1:6] <- c(nrow(ss_ad), length(ss_ad[ss_ad$PTGENDER=="Female",1]),mean(ss_ad$AGE,na.rm=T),sd(ss_ad$AGE,na.rm=T),mean(ss_ad$PTEDUCAT,na.rm=T),sd(ss_ad$PTEDUCAT,na.rm=T))
table_1[4,1:6] <- c(nrow(ss), length(ss[ss$PTGENDER=="Female",1]),mean(ss$AGE,na.rm=T),sd(ss$AGE,na.rm=T),mean(ss$PTEDUCAT,na.rm=T),sd(ss$PTEDUCAT,na.rm=T))
#Calculate time span (delta t)
timespan <- data.frame(unique(sort(data_abeta_pos$PTID)))
names(timespan) <- "id"
timespan$group <- ""
for (i in 1:nrow(timespan)){
  ss_t <- subset(data_abeta_pos, PTID == timespan$id[i] )
  timespan$group[i] <- as.character(ss_t[!is.na(ss_t$tmin) & ss_t$tmin ==1 ,"DX_at_tmin"])
  timespan$timespan[i] <- max(ss_t$time) - min(ss_t$time)
}
timespan_cn <- subset(timespan, group =="CN")
timespan_mci <- subset(timespan, group =="MCI")
timespan_ad <- subset(timespan, group =="Dementia")
table_1[1,7] <- mean(timespan_cn$timespan)
table_1[1,8] <- sd(timespan_cn$timespan)
table_1[2,7] <- mean(timespan_mci$timespan)
table_1[2,8] <- sd(timespan_mci$timespan)
table_1[3,7] <- mean(timespan_ad$timespan)
table_1[3,8] <- sd(timespan_ad$timespan)
table_1[4,7] <- mean(timespan$timespan)
table_1[4,8] <- sd(timespan$timespan)
#Print histogram of timespans
png("figure_s1.png", width=750,height=750)
gghistogram(timespan, "timespan",facet="group")
dev.off()

print(table_1)

##############################
#Mathematical model estimation
##############################

#Define variable names
cog_var <- c("ADAS13")
dep_var <- c(cog_var,"Hippocampus","TAU","AV45")
t <- "time"
#Calculate z-scores
z_scored <- data_abeta_pos
z_scored[,c(dep_var,t)] <- scale(data_abeta_pos[,c(dep_var,t)])
#time is z-scored for statistics
#for simulation it needs to start at 0
z_scored[,paste0(t,"_from_0")] <- z_scored[,t] + (min(z_scored[,t])*-1)
#Calculate model parameters controlling for age, education and subject as random effect
model <- generate_triangular_matrix(z_scored, dep_var, t, "AGE+PTEDUCAT+(1|PTID)")
print(model)

##########################################
#Compare model estimates to empirical data
##########################################

#Determine general time span
t_ <- sort(unique(z_scored$time))
#Needs to start at 0 for simulation 
t_from_zero <- t_ + (min(t_)*-1)
#Identify complete data points at tmin
ss_x0 <- subset(z_scored, z_scored[,"tmin"] == 1)
probs <- unique(ss_x0[,"PTID"])
select_probs <- rep(F, length(probs))
#Is the data_abeta_pos point complete?
for (p in 1:length(probs)){
    ss_p <- subset(ss_x0, ss_x0[,"PTID"]==probs[p])
    n_na <- length(ss_p[,dep_var][is.na(ss_p[,dep_var])])
    if (n_na == 0){
      select_probs[p] <- T
    }
}
probs_x0 <- probs[select_probs]
#convert the data_abeta_pos into matrix form for simulation
x_0 <- matrix(0,length(dep_var),length(probs_x0))
for (p in 1:length(probs_x0)){
    ss_p <- subset(ss_x0, ss_x0[,"PTID"]==probs_x0[p])
    x_0[,p] <- t(ss_p[,dep_var])
}
#Now determine all available data_abeta_pos points for selected subjects
#they need not be complete, as we assess variables individually
ss <- subset(z_scored, z_scored[,"PTID"] %in% probs_x0)
t_ <- sort(unique(ss[,"time"]))
#simulate all t_ for all empirical x_0
sim <- solve_inhom_const_coef_system(model[[1]],x_0, t_, model[[2]])
#sim is organized as:
#sim[t,x_i,x_0]
#reformat as df for comparison with empirical data
df_all <- data.frame(matrix(nrow=0,ncol=((length(dep_var)*2)+2)))
names(df_all) <- c("PTID","t",paste0(dep_var,"_real"),paste0(dep_var,"_sim"))
for (i in 1:dim(sim)[3]){ #for all x_0
    ss_p <- subset(ss, ss[,"PTID"]==probs_x0[i])
    if(nrow(ss_p)>1){ #if other data points are available
      #append to df df
      m <- length(df_all[,2])+1
      n <- m + nrow(ss_p) - 1
      #id
      df_all[m:n,1] <- probs_x0[i]
      #time
      df_all[m:n,2] <- ss_p[,t]
      #empirical data
      df_all[m:n,paste0(dep_var,"_real")] <- ss_p[,dep_var]
      #simulated data
      df_all[m:n,paste0(dep_var,"_sim")] <- sim[as.character(ss_p[,t]),,i]
    }
  }
#Calculate agreement models and plots real vs sim 
df_agreement <- subset(df_all, t!=0)
agreement_model <- list()
for (v in 1:length(dep_var)){
    real_var_str <- paste0(dep_var[v],"_real")
    sim_var_str <- paste0(dep_var[v],"_sim")
    agreement_model[[v]] <- lm(scale(df_agreement[,real_var_str]) ~ scale(df_agreement[,sim_var_str]))
}
#Agreement Plot
agreement_plot_list <- list()
agreement_plot_list[[1]] <- ggplot(df_agreement,aes(x=AV45_sim,y=AV45_real)) + geom_point() + geom_smooth(method="lm",se=F) + ggtitle("Amyloid PET") + xlab("simulated") + ylab("actual") + theme(text=element_text(size=30))
agreement_plot_list[[2]] <- ggplot(df_agreement,aes(x=TAU_sim,y=TAU_real)) + geom_point() + geom_smooth(method="lm",se=F) + ggtitle("CSF tau") + xlab("simulated") + ylab("actual") + theme(text=element_text(size=30))
agreement_plot_list[[3]] <- ggplot(df_agreement,aes(x=Hippocampus_sim,y=Hippocampus_real)) + geom_point() + geom_smooth(method="lm",se=F) + ggtitle("Hippocampal volume") + xlab("simulated") + ylab("actual") + theme(text=element_text(size=30))
agreement_plot_list[[4]] <-  ggplot(df_agreement,aes(x=ADAS13_sim,y=ADAS13_real)) + geom_point() + geom_smooth(method="lm",se=F) + ggtitle("ADAS-cog") + xlab("simulated") + ylab("actual") + theme(text=element_text(size=30))
#save file
png(filename="figure_1.png", width=901,height=901,pointsize=100)
multiplot(plotlist=agreement_plot_list,cols=2)
dev.off()
#R^2 and coefficients of agreement models
print(summary(agreement_model[[1]]))
print(summary(agreement_model[[2]]))
print(summary(agreement_model[[3]]))
print(summary(agreement_model[[4]]))

###################################
#Calculate simulated/synthetic data
###################################

#Approximate empirical multivariate normal distribution of biomarkers at x_0
x_0_emp <- subset(z_scored, tmin ==1)
#Calculate covariance matrix
cov_x_0_emp <- cov(x_0_emp[,dep_var],use="complete.obs")
#Draw from distribution
vary <- rmnorm(50000,c(0,0,0,0),cov_x_0_emp)
#t for which data is simulated
t_x <- t_from_zero[-1]
#reformat x_0
x_0_tmp <- matrix(0,4,dim(vary)[1]) 
x_0_tmp <- t(vary)
#Simulate 
av45_tau_hpc <- solve_inhom_const_coef_system(model[[1]],x_0_tmp,t_x, model[[2]])[,c(1,2,3,4),]

##############################################
#Estimate interaction models on synthetic data
##############################################

#Consistent sampling, i.e. cross sectional sampling at each individual time point
av45_tau_hpc_coef <- matrix(0,length(t_x),5)
for (t_ in 1:length(t_x)){ #for each time point ("consistent sampling")
  av45_tau_hpc_df <- data.frame(t(av45_tau_hpc[t_,,]))
  names(av45_tau_hpc_df) <- c("ADAS13","HPC","TAU","AV45")
  av45_tau_hpc_mod <- lm(scale(ADAS13) ~ scale(HPC) * (scale(AV45) + scale(TAU)),data=av45_tau_hpc_df)
  av45_tau_hpc_coef[t_,] <- coef(av45_tau_hpc_mod)[c("scale(AV45)","scale(TAU)","scale(HPC)","scale(HPC):scale(AV45)","scale(HPC):scale(TAU)")] 	
}
#Monte Carlo randomly sampling one time point per x_0
r <- 1000 # repetitions
av45_tau_hpc_coef_mc <- matrix(0,r,5)
for (r_ in 1:r){
    n_x_0 <- dim(av45_tau_hpc)[3]
    #select randomly
    t_rand <- sample(1:length(t_from_zero[-1]),n_x_0,replace=T)
    t_scrambled <- matrix(0,n_x_0,4)
    for (i in 1:n_x_0){
	t_scrambled[i,] <- av45_tau_hpc[t_rand[i],,i]
    }
    t_scrambled_df <- data.frame(t_scrambled)
    names(t_scrambled_df) <- c("ADAS13","HPC","TAU","AV45")
    av45_tau_hpc_mod <- lm(scale(ADAS13) ~ scale(HPC) * (scale(AV45) + scale(TAU)),data=t_scrambled_df)
    av45_tau_hpc_coef_mc[r_,] <- coef(av45_tau_hpc_mod)[c("scale(AV45)","scale(TAU)","scale(HPC)","scale(HPC):scale(AV45)","scale(HPC):scale(TAU)")] 	
    print(r_)

}
#Monte Carlo randomly sampling one time point per x_0 and controlling for t
av45_tau_hpc_coef_mc_t <- matrix(0,r,5)
for (r_ in 1:r){
    n_x_0 <- dim(av45_tau_hpc)[3]
    #select randomly
    t_rand <- sample(1:length(t_from_zero[-1]),n_x_0,replace=T)
    t_scrambled <- matrix(0,n_x_0,5)
    t_scrambled[,5] <- t_from_zero[-1][t_rand]
    for (i in 1:n_x_0){
	t_scrambled[i,c(1:4)] <- av45_tau_hpc[t_rand[i],,i]
    }
    t_scrambled_df <- data.frame(t_scrambled)
    names(t_scrambled_df) <- c("ADAS13","HPC","TAU","AV45","t")
    #partialize t out of variables
    for (i in 1:4){
	t_scrambled_df[,i] <- residuals(lm(t_scrambled_df[,i] ~ t_scrambled_df[,5]))
    }
    av45_tau_hpc_mod <- lm(scale(ADAS13) ~ scale(HPC) * (scale(AV45) + scale(TAU)),data=t_scrambled_df)
    av45_tau_hpc_coef_mc_t[r_,] <- coef(av45_tau_hpc_mod)[c("scale(AV45)","scale(TAU)","scale(HPC)","scale(HPC):scale(AV45)","scale(HPC):scale(TAU)")] 	
    print(r_)
}
#Monte Carlo randomly sampling one time point per x_0 and controlling for noisy t
# sd as percentage of assessed time interval
noise <- seq(.05, 1, .05) * max(t_from_zero)
av45_tau_hpc_coef_mc_t_noise <- array(0,dim=c(length(noise),r,5))
for(n_ in 1:length(noise)){
    for (r_ in 1:r){
	    n_x_0 <- dim(av45_tau_hpc)[3]
	    #select randomly
	    t_rand <- sample(1:length(t_from_zero[-1]),n_x_0,replace=T)
	    t_scrambled <- matrix(0,n_x_0,5)
	    #add gaussian noise 
	    t_scrambled[,5] <- t_from_zero[-1][t_rand] + rnorm(length(t_rand),0,noise[n_])
	    for (i in 1:n_x_0){
		t_scrambled[i,c(1:4)] <- av45_tau_hpc[t_rand[i],,i]
	    }
	    t_scrambled_df <- data.frame(t_scrambled)
	    names(t_scrambled_df) <- c("ADAS13","HPC","TAU","AV45","t")
	    #partialize t out of variables
	    for (i in 1:4){
		t_scrambled_df[,i] <- residuals(lm(t_scrambled_df[,i] ~ t_scrambled_df[,5]))
	    }
	    av45_tau_hpc_mod <- lm(scale(ADAS13) ~ scale(HPC) * (scale(AV45) + scale(TAU)),data=t_scrambled_df)
	    av45_tau_hpc_coef_mc_t_noise[n_,r_,] <- coef(av45_tau_hpc_mod)[c("scale(AV45)","scale(TAU)","scale(HPC)","scale(HPC):scale(AV45)","scale(HPC):scale(TAU)")] 	
	    print(r_)
	}
}

#Create table 3
table_3 <- matrix(0,10,6)
#consistent
table_3[c(1,3,5,7,9),1] <- colMeans(av45_tau_hpc_coef)
table_3[2,1:2] <- quantile(av45_tau_hpc_coef[,1],c(.025,.975))
table_3[4,1:2] <- quantile(av45_tau_hpc_coef[,2],c(.025,.975))
table_3[6,1:2] <- quantile(av45_tau_hpc_coef[,3],c(.025,.975))
table_3[8,1:2] <- quantile(av45_tau_hpc_coef[,4],c(.025,.975))
table_3[10,1:2] <- quantile(av45_tau_hpc_coef[,5],c(.025,.975))
#random
table_3[c(1,3,5,7,9),3] <- colMeans(av45_tau_hpc_coef_mc)

table_3[2,3:4] <- quantile(av45_tau_hpc_coef_mc[,1],c(.025,.975))
table_3[4,3:4] <- quantile(av45_tau_hpc_coef_mc[,2],c(.025,.975))
table_3[6,3:4] <- quantile(av45_tau_hpc_coef_mc[,3],c(.025,.975))
table_3[8,3:4] <- quantile(av45_tau_hpc_coef_mc[,4],c(.025,.975))
table_3[10,3:4] <- quantile(av45_tau_hpc_coef_mc[,5],c(.025,.975))
#random with t
table_3[c(1,3,5,7,9),5] <- colMeans(av45_tau_hpc_coef_mc_t)

table_3[2,5:6] <- quantile(av45_tau_hpc_coef_mc_t[,1],c(.025,.975))
table_3[4,5:6] <- quantile(av45_tau_hpc_coef_mc_t[,2],c(.025,.975))
table_3[6,5:6] <- quantile(av45_tau_hpc_coef_mc_t[,3],c(.025,.975))
table_3[8,5:6] <- quantile(av45_tau_hpc_coef_mc_t[,4],c(.025,.975))
table_3[10,5:6] <- quantile(av45_tau_hpc_coef_mc_t[,5],c(.025,.975))
print(table_3)


#3D scatter plots
#Randomly sample time points from synthetic data
n_x_0 <- dim(av45_tau_hpc)[3]
#select randomly
t_rand <- sample(1:length(t_from_zero[-1]),n_x_0,replace=T)
t_scrambled <- matrix(0,n_x_0,5)
t_scrambled[,5] <- t_from_zero[-1][t_rand]
for (i in 1:n_x_0){
    t_scrambled[i,c(1:4)] <- av45_tau_hpc[t_rand[i],,i]
}
df_scrambled <- data.frame(t_scrambled)
names(df_scrambled) <- c("ADAS13","Hippocampus","TAU","AV45","t")
#Plots
png("figure_3.png",height=1000,width=1000)
scatter3D(df_scrambled$AV45,df_scrambled$Hippocampus,df_scrambled$ADAS13,colvar=df_scrambled$t,phi=30,theta=130,xlab="Amyloid-PET",ylab="Hippocampal Volume",zlab="ADAS-cog",clab="time")
dev.off()
png("figure_4.png",height=1000,width=1000)
scatter3D(df_scrambled$TAU,df_scrambled$Hippocampus,df_scrambled$ADAS13,colvar=df_scrambled$t,phi=30,theta=130,xlab="Corticospinal Fluid tau",ylab="Hippocampal Volume",zlab="ADAS-cog",clab="time")
dev.off()

#Plot noise dependence of controlling
plotdf_noise <- data.frame (rep(seq(.05,1,.05),2), rep(c("AV45 x Hippocampus","Tau x Hippocampus"),each=length(seq(.05,1.,.05))))
names(plotdf_noise) <- c("Noise", "Term")
plotdf_noise$val <- c(rowMeans(av45_tau_hpc_coef_mc_t_noise[,,4]),rowMeans(av45_tau_hpc_coef_mc_t_noise[,,5]))
png("figure_2.png", width=1000, height=1000)
ggplot(plotdf_noise,aes(x=Noise, y=val,color=Term)) + geom_point() + xlab("Noise SD scaled to time interval simulated") + ylab("Interaction term estimate") + theme(text=element_text(size=30)) #+ ggtitle("Effect of noisy time variable on interaction estimate")
dev.off()


##########################################################
#Repeat analysis with actual underlying interaction effect
##########################################################

###################################
#Calculate simulated/synthetic data
###################################

#Define new system for numerical intergration
system_int <- function(t,y,p){
    	out <- p[[1]] %*% y + p[[2]] + c(((-.1*y[2]*y[3]) +  (-.1*y[2]*y[4])),0,0,0)
}
#Integrate
av45_tau_hpc_cr <- array(0,dim=c(32,4,50000))
for (i in 1:50000){
       av45_tau_hpc_cr[,,i] <- dopri5(x_0_tmp[,i],t_x, system_int, model)[,2:5]
}


###############################################################
#Estimate interaction models on synthetic data with interaction
###############################################################

#Consistent sampling, i.e. cross sectional sampling at each individual time point
av45_tau_hpc_cr_coef <- matrix(0,length(t_x),5)
for (t_ in 1:length(t_x)){ #for each time point ("consistent sampling")
  av45_tau_hpc_cr_df <- data.frame(t(av45_tau_hpc_cr[t_,,]))
  names(av45_tau_hpc_cr_df) <- c("ADAS13","HPC","TAU","AV45")
  av45_tau_hpc_cr_mod <- lm(scale(ADAS13) ~ scale(HPC) * (scale(AV45) + scale(TAU)),data=av45_tau_hpc_cr_df)
  av45_tau_hpc_cr_coef[t_,] <- coef(av45_tau_hpc_cr_mod)[c("scale(AV45)","scale(TAU)","scale(HPC)","scale(HPC):scale(AV45)","scale(HPC):scale(TAU)")] 	
}
#Monte Carlo randomly sampling one time point per x_0
r <- 1000 # repetitions
av45_tau_hpc_cr_coef_mc <- matrix(0,r,5)
for (r_ in 1:r){
    n_x_0 <- dim(av45_tau_hpc_cr)[3]
    #select randomly
    t_rand <- sample(1:length(t_from_zero[-1]),n_x_0,replace=T)
    t_scrambled <- matrix(0,n_x_0,4)
    for (i in 1:n_x_0){
	t_scrambled[i,] <- av45_tau_hpc_cr[t_rand[i],,i]
    }
    t_scrambled_df <- data.frame(t_scrambled)
    names(t_scrambled_df) <- c("ADAS13","HPC","TAU","AV45")
    av45_tau_hpc_cr_mod <- lm(scale(ADAS13) ~ scale(HPC) * (scale(AV45) + scale(TAU)),data=t_scrambled_df)
    av45_tau_hpc_cr_coef_mc[r_,] <- coef(av45_tau_hpc_cr_mod)[c("scale(AV45)","scale(TAU)","scale(HPC)","scale(HPC):scale(AV45)","scale(HPC):scale(TAU)")] 	
    print(r_)

}
#Monte Carlo randomly sampling one time point per x_0 and controlling for t
av45_tau_hpc_cr_coef_mc_t <- matrix(0,r,5)
for (r_ in 1:r){
    n_x_0 <- dim(av45_tau_hpc_cr)[3]
    #select randomly
    t_rand <- sample(1:length(t_from_zero[-1]),n_x_0,replace=T)
    t_scrambled <- matrix(0,n_x_0,5)
    t_scrambled[,5] <- t_from_zero[-1][t_rand]
    for (i in 1:n_x_0){
	t_scrambled[i,c(1:4)] <- av45_tau_hpc_cr[t_rand[i],,i]
    }
    t_scrambled_df <- data.frame(t_scrambled)
    names(t_scrambled_df) <- c("ADAS13","HPC","TAU","AV45","t")
    #partialize t out of variables
    for (i in 1:4){
	t_scrambled_df[,i] <- residuals(lm(t_scrambled_df[,i] ~ t_scrambled_df[,5]))
    }
    av45_tau_hpc_cr_mod <- lm(scale(ADAS13) ~ scale(HPC) * (scale(AV45) + scale(TAU)),data=t_scrambled_df)
    av45_tau_hpc_cr_coef_mc_t[r_,] <- coef(av45_tau_hpc_cr_mod)[c("scale(AV45)","scale(TAU)","scale(HPC)","scale(HPC):scale(AV45)","scale(HPC):scale(TAU)")] 	
    print(r_)
}
#Monte Carlo randomly sampling one time point per x_0 and controlling for noisy t
# sd as percentage of assessed time interval
noise <- seq(.05, 1, .05) * max(t_from_zero)
av45_tau_hpc_cr_coef_mc_t_noise <- array(0,dim=c(length(noise),r,5))
for(n_ in 1:length(noise)){
    for (r_ in 1:r){
	    n_x_0 <- dim(av45_tau_hpc_cr)[3]
	    #select randomly
	    t_rand <- sample(1:length(t_from_zero[-1]),n_x_0,replace=T)
	    t_scrambled <- matrix(0,n_x_0,5)
	    #add gaussian noise 
	    t_scrambled[,5] <- t_from_zero[-1][t_rand] + rnorm(length(t_rand),0,noise[n_])
	    for (i in 1:n_x_0){
		t_scrambled[i,c(1:4)] <- av45_tau_hpc_cr[t_rand[i],,i]
	    }
	    t_scrambled_df <- data.frame(t_scrambled)
	    names(t_scrambled_df) <- c("ADAS13","HPC","TAU","AV45","t")
	    #partialize t out of variables
	    for (i in 1:4){
		t_scrambled_df[,i] <- residuals(lm(t_scrambled_df[,i] ~ t_scrambled_df[,5]))
	    }
	    av45_tau_hpc_cr_mod <- lm(scale(ADAS13) ~ scale(HPC) * (scale(AV45) + scale(TAU)),data=t_scrambled_df)
	    av45_tau_hpc_cr_coef_mc_t_noise[n_,r_,] <- coef(av45_tau_hpc_cr_mod)[c("scale(AV45)","scale(TAU)","scale(HPC)","scale(HPC):scale(AV45)","scale(HPC):scale(TAU)")] 	
	    print(r_)
	}
}

#Create table 4
table_4 <- matrix(0,10,6)
#consistent
table_4[c(1,3,5,7,9),1] <- colMeans(av45_tau_hpc_cr_coef)
table_4[2,1:2] <- quantile(av45_tau_hpc_cr_coef[,1],c(.025,.975))
table_4[4,1:2] <- quantile(av45_tau_hpc_cr_coef[,2],c(.025,.975))
table_4[6,1:2] <- quantile(av45_tau_hpc_cr_coef[,3],c(.025,.975))
table_4[8,1:2] <- quantile(av45_tau_hpc_cr_coef[,4],c(.025,.975))
table_4[10,1:2] <- quantile(av45_tau_hpc_cr_coef[,5],c(.025,.975))
#random
table_4[c(1,3,5,7,9),3] <- colMeans(av45_tau_hpc_cr_coef_mc)
table_4[2,3:4] <- quantile(av45_tau_hpc_cr_coef_mc[,1],c(.025,.975))
table_4[4,3:4] <- quantile(av45_tau_hpc_cr_coef_mc[,2],c(.025,.975))
table_4[6,3:4] <- quantile(av45_tau_hpc_cr_coef_mc[,3],c(.025,.975))
table_4[8,3:4] <- quantile(av45_tau_hpc_cr_coef_mc[,4],c(.025,.975))
table_4[10,3:4] <- quantile(av45_tau_hpc_cr_coef_mc[,5],c(.025,.975))
#random with t
table_4[c(1,3,5,7,9),5] <- colMeans(av45_tau_hpc_cr_coef_mc_t)
table_4[2,5:6] <- quantile(av45_tau_hpc_cr_coef_mc_t[,1],c(.025,.975))
table_4[4,5:6] <- quantile(av45_tau_hpc_cr_coef_mc_t[,2],c(.025,.975))
table_4[6,5:6] <- quantile(av45_tau_hpc_cr_coef_mc_t[,3],c(.025,.975))
table_4[8,5:6] <- quantile(av45_tau_hpc_cr_coef_mc_t[,4],c(.025,.975))
table_4[10,5:6] <- quantile(av45_tau_hpc_cr_coef_mc_t[,5],c(.025,.975))
print(table_4)
